# Supplementary material for: βH‐spectrin is required for ratcheting apical pulsatile constrictions during tissue invagination
Source: EMBO Rep. 2020 Jun 26;21(8):e49858. doi: 10.15252/embr.201949858 (PMC7403717; doi:10.15252/embr.201949858)
Supplement: Supplementary file 7 — Movie EV6 [file EMBR-21-e49858-s007.zip]

Archive with 5 entries (4 files):
- EMBOR-2019-49858V2_MovieEV6.docx
- __MACOSX/
- __MACOSX/._EMBOR-2019-49858V2_MovieEV6.docx
- EMBOR-2019-49858V2_MovieEV6.avi
- __MACOSX/._EMBOR-2019-49858V2_MovieEV6.avi
